# Supplementary material for: Differential response of IgM and IgG memory B cell populations to CD40L: insights of T cell – memory B cell interactions
Source: Front Immunol. 2024 Jul 10;15:1432045. doi: 10.3389/fimmu.2024.1432045 (PMC11266000; doi:10.3389/fimmu.2024.1432045)
Supplement: Supplementary file 2 [file Table_1.csv]

Table I. List of DEG in CD40L low levels (IgG+ vs IgM+)
#	Gene	baseMean	log2FoldChange	lfcSE	stat	pvalue	padj	Diffexpressed
1	APP	517.3016687	-0.870025544	0.167285471	-5.200843422	1.98E-07	7.40E-05	Down
2	CARD11	1177.740536	-0.611414841	0.189360473	-3.228840902	0.00124293	0.077268828	Down
3	CCL3	1214.81091	-1.41538657	0.282918794	-5.002801511	5.65E-07	0.000158067	Down
4	CCL3L_family	880.0870656	-1.409498352	0.31351656	-4.495770023	6.93E-06	0.001108108	Down
5	CCL4	2148.811603	-2.161150448	0.271631845	-7.956174822	1.77E-15	1.62E-12	Down
6	CD69	770.438267	-0.839981151	0.456183132	-1.841324441	0.065574028	0.733773374	Down
7	CTSD	768.2080445	-0.615610714	0.218080053	-2.822865753	0.00475965	0.183444656	Down
8	CXCR5	816.9764992	-0.821958626	0.412955105	-1.990430958	0.046543482	0.633519454	Down
9	DDIT3	818.0942207	-0.648069248	0.199833987	-3.243038181	0.001182624	0.077268828	Down
10	DUSP1	1477.122694	-0.767408919	0.24920079	-3.079480277	0.002073621	0.100886169	Down
11	EGR1	916.7603863	-1.805476159	0.228666074	-7.895688807	2.89E-15	1.62E-12	Down
12	FCRL2	916.1050128	-1.057825105	0.339392255	-3.116821586	0.001828122	0.096854468	Down
13	FCRL3	612.3688535	-1.125385744	0.444634234	-2.531037103	0.011372582	0.302998072	Down
14	FCRL4	510.851724	-0.668688846	0.316116638	-2.115323163	0.034402414	0.583277285	Down
15	FOS	1485.932232	-1.401704919	0.350173712	-4.002884488	6.26E-05	0.008752658	Down
16	JUNB	2315.100467	-0.753078391	0.221750484	-3.396062	0.000683629	0.069543686	Down
17	LPXN	3085.170802	-0.589172451	0.214419215	-2.747759577	0.006000399	0.197483722	Down
18	LY9	720.8104507	-1.103640281	0.234827566	-4.69979015	2.60E-06	0.0004857	Down
19	MAP2K5	243.322222	-0.663512717	0.288547072	-2.299495582	0.021476814	NA	Down
20	NEAT1	20011.78714	-0.707374922	0.273121815	-2.589961267	0.009598673	0.268522881	Down
21	NFKBIA	1896.749313	-0.603536535	0.246657971	-2.446855997	0.01441084	0.341054754	Down
22	NFKBIE	352.0355092	-0.612465335	0.209927275	-2.917511954	0.003528361	0.146230971	Down
23	PECAM1	429.6663577	-0.77367296	0.422452412	-1.831384879	0.067043117	0.738779931	Down
24	RGS1	4384.733767	-0.885031666	0.285054445	-3.104781142	0.001904199	0.096854468	Down
25	SLAMF7	1637.45793	-0.6402806	0.341882821	-1.872807174	0.061095017	0.697605347	Down
26	SOCS3	2253.009361	-0.665566885	0.267812212	-2.485199913	0.01294787	0.321970368	Down
27	TCL1A	274.5450896	-0.583560428	0.206544186	-2.825353934	0.004722842	NA	Down
28	TNFRSF17	1427.903565	-0.741798199	0.252441941	-2.938490315	0.00329815	0.141947286	Down
29	TXNDC11	3680.623625	-0.674481399	0.255716519	-2.637613718	0.008349163	0.239556745	Down
30	TXNDC5	17322.31614	-0.652473759	0.347854931	-1.87570651	0.060695592	0.697605347	Down
31	AICDA	487.3270503	1.029245753	0.516344849	1.993330145	0.046225308	0.633519454	Up
32	CFD	105.424077	0.690588607	0.33305521	2.073495883	0.038126154	NA	Up
33	CISH	347.5364792	0.628274474	0.208734917	3.009915553	0.002613203	0.116966982	Up
34	FES	212.3178473	1.300897679	0.511420728	2.54369369	0.010968723	NA	Up
35	FURIN	1087.942782	0.603128702	0.182441987	3.305865672	0.000946835	0.070633867	Up
36	FUT2	137.7616155	0.879937788	0.367806424	2.392393746	0.016738874	NA	Up
37	GRAP2	183.5776485	0.661516934	0.259764188	2.546605592	0.01087763	NA	Up
38	IL3RA	158.9352299	0.600617259	0.344897462	1.741437168	0.081606978	NA	Up
39	ITGB1	2315.967294	0.893666164	0.248217917	3.600329001	0.000317815	0.035563475	Up
40	MAPKAPK3	924.3970326	0.63029229	0.162755428	3.872634526	0.000107665	0.013386375	Up
41	MUC1	145.8087629	0.599704766	0.348339481	1.721610094	0.085140173	NA	Up
42	PCGF2	166.3388251	0.732961856	0.351804667	2.083434147	0.037211668	NA	Up
43	SOCS2	637.5205348	0.860058205	0.174550001	4.927288445	8.34E-07	0.000186601	Up
44	TNFRSF12A	99.06596632	0.781321014	0.456105373	1.71302743	0.086707493	NA	Up
45	TNFRSF25	86.8989028	0.649275162	0.376949661	1.722445274	0.084988888	NA	Up
46	ZBTB38	1564.861164	0.75704885	0.228731212	3.309775018	0.00093371	0.070633867	Up
