# Supplementary material for: Differential response of IgM and IgG memory B cell populations to CD40L: insights of T cell – memory B cell interactions
Source: Front Immunol. 2024 Jul 10;15:1432045. doi: 10.3389/fimmu.2024.1432045 (PMC11266000; doi:10.3389/fimmu.2024.1432045)
Supplement: Supplementary file 3 [file Table_2.csv]

Table II. List of DEG in CD40L high levels (IgG+ vs IgM+)
#	Gene	baseMean	log2FoldChange	lfcSE	stat	pvalue	padj	Diffexpressed
1	AFF3	111.5227987	-1.158696697	0.647864165	-1.788487093	0.073697456	NA	Down
2	ANT2	18.86832173	-4.583317697	2.488875043	-1.841521819	0.065545126	NA	Down
3	ANT3	19.44874584	-4.707385776	2.615628729	-1.799714816	0.07190568	NA	Down
4	BIRC7	168.4636674	-0.89103933	0.291759511	-3.054019824	0.002257972	0.077301798	Down
5	C3	66.36032104	-1.181639493	0.61549437	-1.919821774	0.054880416	NA	Down
6	C8B	197.0340356	-0.753749838	0.182195443	-4.137040011	3.52E-05	0.005041776	Down
7	CCL26	197.9878007	-0.61273237	0.276597121	-2.215252159	0.026742762	0.247330998	Down
8	CCL27	159.2700326	-0.603788093	0.228031056	-2.647832729	0.00810096	0.14894892	Down
9	CCL3	1214.81091	-0.858898239	0.282286318	-3.042649191	0.002345055	0.077301798	Down
10	CCL3L_family	880.0870656	-0.664582472	0.3128446	-2.124321376	0.033643279	0.271330864	Down
11	CCL4	2148.811603	-1.469941868	0.271068935	-5.422760327	5.87E-08	1.68E-05	Down
12	CD160	191.3609582	-0.609076522	0.254278756	-2.395310296	0.016606305	0.207634539	Down
13	CD3D	137.283469	-0.596020284	0.33407302	-1.784101823	0.074407121	0.366720812	Down
14	CD6	43.81381972	-2.704170706	1.106018196	-2.444960412	0.014486804	NA	Down
15	CD84	446.2510402	-0.683768928	0.227317612	-3.007989234	0.002629825	0.08159816	Down
16	CDH5	116.8806286	-0.646076491	0.389044691	-1.660674226	0.096778892	NA	Down
17	CGA	90.14654761	-0.657387416	0.369781261	-1.777773741	0.075441023	NA	Down
18	CXCR5	816.9764992	-0.687892095	0.412508209	-1.667584015	0.095398334	0.395923961	Down
19	EGR1	916.7603863	-1.749238475	0.228098385	-7.668789403	1.74E-14	3.23E-11	Down
20	ENPP1	322.0853285	-0.711644552	0.201338215	-3.534572659	0.000408435	0.029265948	Down
21	FCRL2	916.1050128	-1.018330608	0.339644335	-2.998226384	0.002715559	0.08159816	Down
22	FCRL3	612.3688535	-1.079812644	0.444723363	-2.428054684	0.015180054	0.199158036	Down
23	FOS	1485.932232	-0.927589749	0.349634407	-2.653027647	0.007977334	0.148617726	Down
24	FOXP1	890.8110423	-0.852188224	0.208859342	-4.08020162	4.50E-05	0.005987769	Down
25	GAB2	123.1458545	-0.70811984	0.42029339	-1.684822689	0.092022786	NA	Down
26	GZMA	27.75680012	-3.005187714	1.640961452	-1.831357897	0.067047141	NA	Down
27	HES1	179.9598264	-0.611408277	0.327935246	-1.864417703	0.062263069	0.341945772	Down
28	HIST3H3	170.7175757	-0.618254104	0.298610614	-2.070435795	0.038411553	0.282463121	Down
29	HOXA9	145.6106996	-0.987947567	0.322436008	-3.064011282	0.002183907	0.077301798	Down
30	ICA1	42.74898762	-1.97209311	1.006327515	-1.959693122	0.05003167	NA	Down
31	ICAM4	241.8164964	-0.877315756	0.244442412	-3.589048841	0.000331887	0.028104766	Down
32	IFI44	82.94694383	-1.489498929	0.688244823	-2.164199249	0.030449061	NA	Down
33	IFNL3_IFNL2	64.1230514	-0.775512523	0.439044279	-1.766365172	0.077334604	NA	Down
34	IGFBP1	197.0845806	-0.78619351	0.255921403	-3.072011563	0.002126215	0.077301798	Down
35	IRS2	252.3906944	-0.719767794	0.205628994	-3.500322498	0.000464696	0.032063996	Down
36	JAG1	144.881939	-0.781724376	0.327198207	-2.38914627	0.016887577	0.209743711	Down
37	LGALS3BP	313.0331289	-0.612694946	0.178293182	-3.436446301	0.000589399	0.037863816	Down
38	LRP1	71.65252039	-1.246872997	0.580625756	-2.147464154	0.031756348	NA	Down
39	LY9	720.8104507	-0.902469962	0.235149506	-3.83785608	0.000124113	0.012169624	Down
40	MMP2	94.40260814	-0.666363871	0.288100544	-2.312955962	0.020725061	NA	Down
41	MMP28	37.3239176	-2.997751216	1.526512234	-1.96379115	0.049554317	NA	Down
42	NFATC4	186.3164212	-0.613571783	0.265296199	-2.312780151	0.02073473	0.232703622	Down
43	NKX2-1	111.7685966	-0.87794449	0.314176162	-2.794433811	0.005199068	NA	Down
44	NKX2-3	204.6094826	-0.842936751	0.236036689	-3.5712107	0.000355335	0.028782126	Down
45	NOS3	111.7139415	-1.126297973	0.493974873	-2.280071387	0.022603455	NA	Down
46	OLR1	19.7215753	-4.013635026	2.41965742	-1.658761688	0.097163823	NA	Down
47	PCL-2	33.6459772	-6.154283713	3.496399123	-1.760177685	0.078377684	NA	Down
48	PCL-5	23.22979937	-4.410194779	2.368829346	-1.86176129	0.062636745	NA	Down
49	PDGFRA	41.86339848	-2.273473913	1.258438265	-1.806583585	0.070827231	NA	Down
50	PDGFRB	153.3087701	-0.686953858	0.247729767	-2.772996831	0.005554266	0.121736445	Down
51	PLEKHG5	198.8200528	-0.781211599	0.322307997	-2.423804583	0.015358868	0.200094899	Down
52	PLP1	154.9675285	-0.626280869	0.266856943	-2.346878675	0.018931418	0.223258942	Down
53	POMC	189.1699433	-0.63253128	0.178564788	-3.542306892	0.000396644	0.029265948	Down
54	RAMP3	37.98358084	-3.12146042	1.632792818	-1.911730861	0.055910724	NA	Down
55	RETN	124.0235335	-0.600591136	0.325631901	-1.844386669	0.065126809	NA	Down
56	RNF186	149.0268534	-0.616972706	0.31721315	-1.944978341	0.051777585	0.312481571	Down
57	SERPINA3	165.3418289	-0.753740195	0.287467764	-2.621999021	0.008741568	0.153637185	Down
58	SERPINF1	267.3515658	-0.781011932	0.186194972	-4.194591948	2.73E-05	0.004243964	Down
59	SNAP25	27.99561858	-3.280786228	1.854507242	-1.769087849	0.076879215	NA	Down
60	TNFRSF14	85.40975897	-1.288059053	0.544225436	-2.366774809	0.017943847	NA	Down
61	TNFRSF25	86.8989028	-0.677973203	0.382823259	-1.770982267	0.076563651	NA	Down
62	TNFSF15	162.2820203	-0.634814989	0.31731803	-2.000563876	0.04543941	0.301143473	Down
63	ACSL1	431.340427	0.584247733	0.215885595	2.706284002	0.006804083	0.137782679	Up
64	AES	1967.558343	0.605171658	0.181502312	3.334236635	0.000855339	0.043170172	Up
65	AICDA	487.3270503	1.57853099	0.515225935	3.06376462	0.002185708	0.077301798	Up
66	ANXA3	184.073189	1.124381082	0.606809373	1.852939542	0.063891025	0.341945772	Up
67	CCL17	556.1088664	1.221745946	0.484193579	2.523259286	0.011627263	0.179428138	Up
68	CCNA2	3138.068156	0.61314534	0.205164571	2.988553709	0.002803012	0.082889078	Up
69	CCND2	7343.775457	0.659428676	0.194678589	3.387268625	0.000705922	0.039852524	Up
70	CCND3	674.932323	0.987982571	0.167337198	5.904141955	3.54E-09	2.20E-06	Up
71	CCNE1	301.9403175	0.713969798	0.214175476	3.333573996	0.000857379	0.043170172	Up
72	CD81	3869.442428	0.591827185	0.174514064	3.391286465	0.000695653	0.039852524	Up
73	CISH	347.5364792	0.895573635	0.20849605	4.295398575	1.74E-05	0.002953359	Up
74	CXCL8	417.8237119	0.909439616	0.163775974	5.552948915	2.81E-08	1.18E-05	Up
75	CXCR3	784.6473692	1.127472266	0.507757463	2.220493737	0.02638527	0.247330998	Up
76	DNMT1	1819.012262	0.601199956	0.19689993	3.053327432	0.002263188	0.077301798	Up
77	ENO1	32171.99317	0.635838694	0.274013005	2.320469039	0.020315518	0.229380666	Up
78	FES	212.3178473	0.859799043	0.510135765	1.685431805	0.091905292	0.394948128	Up
79	FURIN	1087.942782	1.113738268	0.18242769	6.105094407	1.03E-09	9.57E-07	Up
80	G0S2	645.7095755	0.62996053	0.204340065	3.082902656	0.002049922	0.077301798	Up
81	HIST1H3G	9184.90424	0.596413728	0.201460204	2.960454306	0.003071857	0.083591412	Up
82	HIST1H3H	32554.0094	0.666633427	0.232127839	2.871837478	0.004080928	0.099985637	Up
83	ITGB1	2315.967294	1.153518948	0.248339539	4.644926673	3.40E-06	0.000662783	Up
84	ITGB2	1586.574182	0.62180724	0.262089217	2.37250218	0.017668059	0.213737621	Up
85	ITGB7	2627.743837	0.604115278	0.169695815	3.559989257	0.00037087	0.028788781	Up
86	LCP2	625.8208989	0.653560908	0.16584062	3.940897648	8.12E-05	0.009104498	Up
87	MAPKAPK3	924.3970326	0.871939053	0.16258278	5.363046761	8.18E-08	1.91E-05	Up
88	MEF2C	1870.385682	0.587141159	0.176784626	3.321222955	0.000896239	0.043939302	Up
89	NFIL3	372.7768298	0.805153732	0.209105864	3.850459845	0.000117896	0.012169624	Up
90	PIK3CD	337.0260601	0.60806404	0.334832732	1.81602329	0.0693668	0.35546228	Up
91	PRKCD	1305.042343	0.743339272	0.16035163	4.635682676	3.56E-06	0.000662783	Up
92	PSIP1	1438.321164	0.684290435	0.209505835	3.266211818	0.001089967	0.050765207	Up
93	RAB11FIP1	1611.338112	0.589912609	0.263721034	2.236881148	0.025294109	0.247330998	Up
94	RAC1	1546.297424	0.587583555	0.173016274	3.396117256	0.000683491	0.039852524	Up
95	RFC2	1366.405621	0.768318783	0.209637319	3.664990498	0.000247348	0.02194328	Up
96	RRM2	5046.450642	0.659688644	0.223972732	2.945397137	0.003225404	0.083591412	Up
97	SELL	3559.264295	0.816562527	0.240287786	3.398268965	0.000678137	0.039852524	Up
98	SLC2A4RG	386.5264918	0.652685784	0.174969294	3.730287577	0.000191261	0.017815994	Up
99	SOCS2	637.5205348	0.962909423	0.17404501	5.532531048	3.16E-08	1.18E-05	Up
100	TFDP1	1534.800606	0.603557592	0.1804172	3.345343962	0.000821806	0.043170172	Up
101	TFRC	3290.361704	0.634028803	0.215297194	2.944900442	0.003230586	0.083591412	Up
102	TUBB	4901.394536	0.766966162	0.241000358	3.182427486	0.001460461	0.063275314	Up
103	YWHAH	2359.092706	0.661500486	0.211130652	3.133133345	0.001729509	0.070165657	Up
104	ZBTB38	1564.861164	1.239130877	0.229064005	5.40953992	6.32E-08	1.68E-05	Up
