# Supplementary material for: Differential response of IgM and IgG memory B cell populations to CD40L: insights of T cell – memory B cell interactions
Source: Front Immunol. 2024 Jul 10;15:1432045. doi: 10.3389/fimmu.2024.1432045 (PMC11266000; doi:10.3389/fimmu.2024.1432045)
Supplement: Supplementary file 4 [file Table_3.csv]

Table III. List of DEG in IgM+ cells (CD40L high vs CD40L low)
#	Gene	baseMean	log2FoldChange	lfcSE	stat	pvalue	padj	Diffexpressed
1	CAV1	278.4611707	-0.610884105	0.250511918	-2.438543084	0.014746601	0.998815303	Down
2	CCNE1	301.9403175	-0.632754398	0.213244736	-2.967268545	0.003004584	0.882751367	Down
3	CD79A	1564.877112	-0.60228926	0.2775988	-2.16963928	0.030034183	0.998815303	Down
4	EPO	118.7028551	-0.778855639	0.375068706	-2.076567912	0.037841457	0.998815303	Down
5	IDE	594.8908457	-0.594853621	0.173033188	-3.437800731	0.000586459	0.805068546	Down
6	IDH2	3512.560396	-0.588300854	0.274572375	-2.142607592	0.032144621	0.998815303	Down
7	ISG20	696.1744542	-0.842485109	0.368343128	-2.287229066	0.022182456	0.998815303	Down
8	METTL7A	2275.965735	-0.699639956	0.277191818	-2.52402817	0.011601863	0.998815303	Down
9	PECAM1	429.6663577	-0.820209149	0.422263602	-1.942410249	0.052087456	0.998815303	Down
10	PRDM1	6321.42841	-0.632688178	0.265290264	-2.384890302	0.017084215	0.998815303	Down
11	PRF1	101.7955623	-0.673831182	0.38543874	-1.748218617	0.080426179	0.998815303	Down
12	SAMHD1	1335.365833	-0.580229376	0.251480911	-2.307250173	0.021040878	0.998815303	Down
13	SEC14L1	2809.018268	-0.64194567	0.283061138	-2.267869321	0.023337173	0.998815303	Down
14	SELPLG	559.3196802	-0.717119966	0.238113954	-3.01166712	0.002598173	0.882751367	Down
15	SLAMF7	1637.45793	-0.774612803	0.341841988	-2.265996656	0.023451588	0.998815303	Down
16	TAPBP	624.2676735	-0.636856728	0.196604453	-3.239279268	0.001198322	0.806870008	Down
17	TXNDC5	17322.31614	-0.635246257	0.347847404	-1.826221066	0.067816969	0.998815303	Down
18	XBP1	16656.15103	-0.681034096	0.322714262	-2.110331574	0.034829806	0.998815303	Down
19	ZBP1	2409.657129	-0.629087008	0.379508818	-1.65763476	0.097391209	0.998815303	Down
20	AKT3	589.5046593	0.618963246	0.240852025	2.569890145	0.010173077	0.949096072	Up
21	ATF3_repressing	269.1494709	1.122031212	0.528943424	2.121268858	0.033899184	0.998815303	Up
22	CD69	770.438267	0.919988269	0.455291801	2.020656349	0.043315351	0.998815303	Up
23	CD80	902.5792574	0.943468197	0.333415358	2.829708273	0.004659046	0.882751367	Up
24	CD83	762.2762632	0.870459122	0.416920777	2.087828598	0.036813299	0.998815303	Up
25	DDIT4	3402.766265	0.913033533	0.481300077	1.897015139	0.05782594	0.998815303	Up
26	DUSP1	1477.122694	0.712693741	0.248487798	2.868123699	0.004129141	0.882751367	Up
27	DUSP4	1213.285473	0.638944994	0.272296019	2.346508758	0.018950221	0.998815303	Up
28	EEF1A1	1394.8784	0.760073277	0.269559518	2.819686292	0.004807062	0.882751367	Up
29	EGR2	401.2079388	0.715859897	0.30086554	2.379334958	0.017343908	0.998815303	Up
30	FOS	1485.932232	0.664561531	0.349410897	1.901948499	0.057177888	0.998815303	Up
31	HLA-DQA1	1513.347792	0.838505794	0.445922335	1.880385277	0.060055589	0.998815303	Up
32	IL2RA	2616.876324	0.748421614	0.291234424	2.569825379	0.010174979	0.949096072	Up
33	NAMPT	2381.527079	0.815693866	0.280109253	2.912056124	0.003590581	0.882751367	Up
34	RAB11FIP1	1611.338112	0.615099392	0.263916132	2.330662349	0.019771171	0.998815303	Up
35	TNF	1388.029281	1.000103478	0.468246021	2.135850456	0.032691605	0.998815303	Up
36	TRAF1	384.7390149	0.822055456	0.461560229	1.781036157	0.074906544	0.998815303	Up
37	TRIB3	984.5414423	1.027228687	0.438028246	2.345119739	0.01902097	0.998815303	Up
