# Supplementary material for: Differential response of IgM and IgG memory B cell populations to CD40L: insights of T cell – memory B cell interactions
Source: Front Immunol. 2024 Jul 10;15:1432045. doi: 10.3389/fimmu.2024.1432045 (PMC11266000; doi:10.3389/fimmu.2024.1432045)
Supplement: Supplementary file 5 [file Table_4.csv]

Table IV. List of DEG in IgG+ cells (CD40L high vs CD40L low)
#	Gene	baseMean	log2FoldChange	lfcSE	stat	pvalue	padj	Diffexpressed
1	ACADL	189.7073056	-0.687459005	0.238219342	-2.885823621	0.003903909	NA	Down
2	ACE	35.84526087	-2.620604334	1.327709788	-1.973777974	0.048406994	NA	Down
3	AIRE	72.809732	-1.145896015	0.533519707	-2.147804478	0.031729291	NA	Down
4	ANT2	18.86832173	-5.748195109	2.487100482	-2.311203408	0.020821622	NA	Down
5	ANT3	19.44874584	-5.212642908	2.615295237	-1.993137461	0.046246397	NA	Down
6	APOE	162.1680611	-0.729321883	0.394107024	-1.85056809	0.064231714	NA	Down
7	AQP2	87.55908778	-1.452629568	0.563670397	-2.577090397	0.009963589	NA	Down
8	BIRC7	168.4636674	-1.223894797	0.291684914	-4.195948216	2.72E-05	NA	Down
9	C1QA	112.1769373	-0.650971569	0.362378108	-1.79638768	0.072432882	NA	Down
10	C1QB	184.6886006	-0.724950761	0.307278449	-2.359263277	0.018311259	NA	Down
11	C2	188.0820986	-0.635642554	0.316935825	-2.005587582	0.044900268	NA	Down
12	C3	66.36032104	-1.210435505	0.61616527	-1.964465645	0.049476117	NA	Down
13	CAMP	97.70309973	-1.1699169	0.427421175	-2.737152409	0.006197357	NA	Down
14	CAV1	278.4611707	-0.625921317	0.251612781	-2.487637206	0.012859484	NA	Down
15	CCR2	486.8904501	-0.817449043	0.465495913	-1.756082106	0.07907439	NA	Down
16	CD177	77.95509865	-1.127387799	0.403504571	-2.793990154	0.005206206	NA	Down
17	CD33	210.683449	-0.607239914	0.232890538	-2.607404829	0.009123143	NA	Down
18	CD3D	137.283469	-0.644076282	0.334655321	-1.924595971	0.054279924	NA	Down
19	CD3G	155.3165926	-0.676097289	0.27894602	-2.423756717	0.015360892	NA	Down
20	CD6	43.81381972	-2.414890795	1.107177154	-2.18112412	0.029174237	NA	Down
21	CD7	208.1532142	-0.609903212	0.2048315	-2.977585055	0.00290529	NA	Down
22	CDH5	116.8806286	-0.892751708	0.389176146	-2.293952798	0.02179321	NA	Down
23	CDKN1C	61.86943136	-1.893589511	0.850962533	-2.225232531	0.026065632	NA	Down
24	CEBPA	71.88656512	-1.048453411	0.549410816	-1.908323207	0.056349455	NA	Down
25	CFB	139.6857339	-0.703546771	0.286171582	-2.458478811	0.013952701	NA	Down
26	CFH	195.9239705	-0.607120031	0.218859081	-2.774022575	0.005536784	NA	Down
27	CIDEA	117.0072214	-0.701457046	0.316935871	-2.213245987	0.026880691	NA	Down
28	CLEC4C	135.6908832	-0.582779186	0.321860988	-1.810654932	0.070194283	NA	Down
29	CNTFR	174.2879897	-0.699376845	0.304677608	-2.295465194	0.021706479	NA	Down
30	COL1A1	28.75045129	-2.950127686	1.630886324	-1.808910678	0.070464881	NA	Down
31	CSF3	86.6847023	-0.732537602	0.411927997	-1.778314674	0.075352188	NA	Down
32	DGAT1	49.95088701	-1.841449603	0.888642522	-2.072205141	0.038246314	NA	Down
33	DLK1	191.2948396	-0.698282118	0.413687636	-1.687945339	0.091421722	NA	Down
34	DLL4	132.5544434	-0.658404399	0.365576378	-1.801003671	0.071702301	NA	Down
35	ELANE	81.76850806	-0.883348763	0.413195146	-2.137848838	0.032529014	NA	Down
36	ELK4	123.4739719	-1.845229009	0.649019379	-2.843103101	0.004467662	NA	Down
37	ELN	148.0681881	-1.03634034	0.347442653	-2.982766596	0.002856557	NA	Down
38	ENPP1	322.0853285	-0.776732145	0.201708305	-3.850769293	0.000117747	NA	Down
39	EPHA1	168.0575381	-0.589692878	0.317006666	-1.860190783	0.062858539	NA	Down
40	EPO	118.7028551	-0.717733504	0.377262307	-1.902478702	0.057108601	NA	Down
41	ETS2	39.59957789	-1.215722762	0.738423092	-1.646376956	0.099686174	NA	Down
42	FCGR1A	29.70002611	-3.091183698	1.845442775	-1.675036333	0.093927103	NA	Down
43	FOXC2	143.4417241	-1.066575557	0.594432778	-1.794274468	0.072769371	NA	Down
44	FOXG1	30.21829303	-2.724737	1.04115887	-2.617023279	0.008870029	NA	Down
45	FOXP3	39.48748845	-2.336347214	0.993801206	-2.350920082	0.018727056	NA	Down
46	FUT2	137.7616155	-0.985062947	0.370036667	-2.662068475	0.007766208	NA	Down
47	GAB2	123.1458545	-0.923675546	0.420468338	-2.196777882	0.028036313	NA	Down
48	GCGR	113.8447806	-0.672832441	0.388910655	-1.730043731	0.083622462	NA	Down
49	GCOM1	37.51095931	-2.00604988	1.03268493	-1.942557524	0.052069643	NA	Down
50	GRAP2	183.5776485	-0.582876401	0.261426275	-2.22960145	0.025773914	NA	Down
51	GZMA	27.75680012	-3.932631098	1.639779028	-2.398268932	0.016472766	NA	Down
52	GZMH	271.5283857	-0.598124448	0.219272066	-2.727773119	0.006376345	NA	Down
53	GZMM	104.2828348	-0.830596496	0.335689584	-2.474299282	0.013349781	NA	Down
54	HIST3H3	170.7175757	-0.598249082	0.299321383	-1.998684747	0.045642474	NA	Down
55	HOXA9	145.6106996	-1.326303254	0.322354125	-4.114429293	3.88E-05	NA	Down
56	HPCA	84.48030126	-1.385311444	0.63731498	-2.173668417	0.029730046	NA	Down
57	HS3ST6	133.3305303	-0.950848345	0.55530429	-1.712301457	0.086841128	NA	Down
58	ICA1	42.74898762	-3.270884306	1.00384365	-3.258360309	0.00112058	NA	Down
59	ICAM4	241.8164964	-0.828377056	0.245081879	-3.380001249	0.000724855	NA	Down
60	ICAM5	42.25476995	-2.722695298	1.200772445	-2.26745318	0.023362556	NA	Down
61	IFI44	82.94694383	-1.153299258	0.689395875	-1.672912908	0.094344442	NA	Down
62	IFNA21	151.5041974	-0.617665246	0.283483794	-2.178837941	0.029343709	NA	Down
63	IFNL1	157.5346627	-0.763825455	0.35232751	-2.167941569	0.030163133	NA	Down
64	IFNL3_IFNL2	64.1230514	-1.027117142	0.439211949	-2.338545534	0.019358966	NA	Down
65	IL13	157.413886	-0.80004254	0.393491001	-2.033191452	0.042033184	NA	Down
66	IL1R2	235.7067059	-0.610826065	0.254268701	-2.402285705	0.016292978	NA	Down
67	IL1RN	172.7121731	-0.699543244	0.2971366	-2.354281647	0.018558543	NA	Down
68	INS	192.8061935	-0.702098778	0.295024428	-2.379798795	0.017322093	NA	Down
69	ITGB8	178.1640744	-0.620487511	0.235393552	-2.635957975	0.008390012	NA	Down
70	ITPKA	132.1792761	-1.022282166	0.573523968	-1.78245762	0.074674636	NA	Down
71	JAG1	144.881939	-0.782682157	0.327874979	-2.387135975	0.01698021	NA	Down
72	KIR3DS1	38.01230457	-3.14965933	1.304140813	-2.415122125	0.015729935	NA	Down
73	KRT9	305.5666711	-0.58348532	0.185476572	-3.145870734	0.001655932	NA	Down
74	LAG3	202.5528433	-0.76924315	0.292847466	-2.626770725	0.008619939	NA	Down
75	LCN2	28.21319226	-2.562117601	1.381882381	-1.854077913	0.063728014	NA	Down
76	LOXL1	211.288851	-0.635104101	0.223613695	-2.840184277	0.004508748	NA	Down
77	LRG1	82.76339531	-1.096748725	0.39658794	-2.765461614	0.005684229	NA	Down
78	LRP1	71.65252039	-1.353555326	0.581050432	-2.329497151	0.019832744	NA	Down
79	MAMSTR	182.9671304	-0.695745034	0.28307342	-2.45782537	0.013978113	NA	Down
80	MAPK4	114.4638684	-1.104223326	0.515345733	-2.142684524	0.032138439	NA	Down
81	MAPK8IP2	78.45424584	-1.076355741	0.439770534	-2.447539472	0.014383537	NA	Down
82	MERTK	27.53609399	-3.185725423	1.898854974	-1.677708654	0.093403989	NA	Down
83	MMP13	142.7076204	-0.709781373	0.267765978	-2.650752635	0.008031264	NA	Down
84	MMP28	37.3239176	-3.979396948	1.525375435	-2.608798369	0.009086076	NA	Down
85	MMP9	162.1032556	-0.686872054	0.253508763	-2.709460798	0.006739267	NA	Down
86	MST1	47.56349648	-1.466826282	0.764867695	-1.917751648	0.055142509	NA	Down
87	MUC1	145.8087629	-0.615207655	0.349993609	-1.757768256	0.078786949	NA	Down
88	NKX2-1	111.7685966	-1.063055973	0.314514506	-3.379990284	0.000724884	NA	Down
89	NKX2-3	204.6094826	-0.742884168	0.236900133	-3.135853741	0.001713546	NA	Down
90	NOS3	111.7139415	-1.391325649	0.494041464	-2.8162123	0.004859354	NA	Down
91	NR2F1	106.8808352	-1.030613439	0.4524649	-2.277775443	0.02273996	NA	Down
92	NUPR1	60.4450697	-0.911479187	0.511473543	-1.782065172	0.074738605	NA	Down
93	OLR1	19.7215753	-4.994220996	2.418382717	-2.065107793	0.038912802	NA	Down
94	PADI2	46.87750563	-3.121227786	1.579967755	-1.975500941	0.048211328	NA	Down
95	PCGF2	166.3388251	-0.928562764	0.353876754	-2.623972199	0.008691088	NA	Down
96	PCL-2	33.6459772	-6.721360886	3.496182218	-1.922485862	0.054544651	NA	Down
97	PCL-5	23.22979937	-6.010078553	2.366491111	-2.539658199	0.011096085	NA	Down
98	PCL-6	16.45214814	-4.803477634	2.829561228	-1.697605122	0.089582315	NA	Down
99	PCL-7	24.36898797	-4.223022416	2.081150591	-2.029176761	0.04244029	NA	Down
100	PCL-8	32.25787203	-3.833602799	1.824000923	-2.101754857	0.035574755	NA	Down
101	PCL-9	30.13749561	-3.375781034	1.937330127	-1.742491374	0.0814225	NA	Down
102	PDGFRA	41.86339848	-3.166846155	1.257332728	-2.51870176	0.011778838	NA	Down
103	PDPN	290.7766889	-0.602967111	0.189806868	-3.176740215	0.001489404	NA	Down
104	PECAM1	429.6663577	-0.699663013	0.424121843	-1.649674555	0.099009517	NA	Down
105	PLEKHG5	198.8200528	-0.950591421	0.32253923	-2.947211793	0.003206535	NA	Down
106	PLP1	154.9675285	-0.755971882	0.267283853	-2.828348488	0.004678884	NA	Down
107	POU3F1	75.71593186	-1.99997374	0.731558305	-2.733854196	0.006259776	NA	Down
108	PRKCQ	55.39769982	-2.203514119	0.96434654	-2.28498162	0.022313906	NA	Down
109	PROSER2	117.0718147	-1.327076324	0.504576984	-2.630077009	0.008536553	NA	Down
110	RAMP3	37.98358084	-3.340423871	1.632916149	-2.045679978	0.040787867	NA	Down
111	RASIP1	46.42272623	-1.669851226	0.65201305	-2.56107025	0.010435025	NA	Down
112	RETN	124.0235335	-0.614607404	0.326418227	-1.882883229	0.059716195	NA	Down
113	RNF186	149.0268534	-0.653593176	0.317799299	-2.056622456	0.039722556	NA	Down
114	RSAD2	125.5782697	-0.823831555	0.29592895	-2.783882941	0.005371242	NA	Down
115	RXRG	31.61327086	-3.723729386	1.890447368	-1.96976094	0.048865775	NA	Down
116	S100A12	35.37131063	-3.646551384	1.695358048	-2.150903397	0.031483825	NA	Down
117	SIGIRR	81.97546006	-0.79882235	0.425546484	-1.877168252	0.060495037	NA	Down
118	SLC27A4	192.5240286	-0.617004484	0.28989784	-2.128351432	0.033307957	NA	Down
119	SLC45A1	214.3412692	-0.650406472	0.24115849	-2.697008397	0.006996551	NA	Down
120	SMARCD3	116.6311909	-1.170434848	0.488672542	-2.395131192	0.016614419	NA	Down
121	SNAP25	27.99561858	-4.140292883	1.853618337	-2.233627494	0.025507593	NA	Down
122	SPP1	136.763122	-0.70694157	0.336077289	-2.103508908	0.035421307	NA	Down
123	SPPL2B	179.2959543	-0.656241863	0.259797359	-2.525975883	0.01153774	NA	Down
124	SPRY4	170.0289483	-0.630465801	0.321223372	-1.962702146	0.049680794	NA	Down
125	ST6GALNAC1	174.4930318	-0.586254256	0.299132075	-1.959850867	0.050013224	NA	Down
126	TBKBP1	39.13935969	-2.263947818	0.86058901	-2.630695712	0.008521029	NA	Down
127	TGFA	189.9042293	-0.754724974	0.197138126	-3.828406965	0.000128975	NA	Down
128	THBD	95.25360143	-0.81501528	0.403365012	-2.020540341	0.04332737	NA	Down
129	TNFRSF12A	99.06596632	-1.02547505	0.45932573	-2.232566093	0.025577572	NA	Down
130	TNFRSF14	85.40975897	-1.66025437	0.544080174	-3.051488457	0.002277098	NA	Down
131	TNFRSF1A	218.3159495	-0.739346411	0.223425126	-3.309146224	0.000935809	NA	Down
132	TNFRSF25	86.8989028	-1.114695338	0.382410257	-2.914920086	0.003557796	NA	Down
133	TNFRSF4	66.39130939	-1.301182524	0.63671299	-2.043593493	0.040993723	NA	Down
134	TNFRSF9	180.9579252	-0.641540358	0.240111465	-2.671843922	0.007543573	NA	Down
135	TNFSF15	162.2820203	-0.588700678	0.31805648	-1.850931252	0.064179444	NA	Down
136	ZBTB46	51.39173697	-1.310802653	0.661030277	-1.982969159	0.047370875	NA	Down
137	ACSL1	431.340427	0.609108169	0.216349993	2.815383354	0.004871908	NA	Up
138	AES	1967.558343	0.616217278	0.181623596	3.392826107	0.000691755	0.05313939	Up
139	AHR	448.9792339	0.705731692	0.219193176	3.219679121	0.001283342	NA	Up
140	AICDA	487.3270503	1.341887191	0.515269118	2.604245325	0.009207682	NA	Up
141	ALOX5	1366.52238	0.641102147	0.344789958	1.859399129	0.062970585	0.209488758	Up
142	ATF3_repressing	269.1494709	1.085846764	0.528994623	2.052661248	0.040105443	NA	Up
143	BANK1	1248.978104	0.672315937	0.398941109	1.685251086	0.091940139	0.240524511	Up
144	BCL2	1047.144969	0.679360593	0.351468559	1.932919958	0.053246059	0.19562139	Up
145	BCL2A1	665.7156023	0.69481958	0.368919779	1.883389343	0.059647624	0.20570477	Up
146	CCL17	556.1088664	1.004685083	0.484240795	2.07476341	0.038008467	0.167408293	Up
147	CCL3	1214.81091	0.992138093	0.283309009	3.501964506	0.000461841	0.04878197	Up
148	CCL3L_family	880.0870656	0.969421274	0.31398655	3.087461146	0.002018742	0.065358083	Up
149	CCL4	2148.811603	1.104826201	0.272053032	4.061069244	4.88E-05	0.013758988	Up
150	CD19	2112.905551	0.770134287	0.354972691	2.169559253	0.030040251	0.156719217	Up
151	CD22	1195.707948	0.860343184	0.477650611	1.801197704	0.071671724	0.224305951	Up
152	CD40	724.2568452	0.732962136	0.423783537	1.729567273	0.083707617	0.230453268	Up
153	CD69	770.438267	1.148612199	0.456290474	2.517282884	0.011826383	0.133243919	Up
154	CD74	58058.40288	0.708095081	0.305468744	2.318060671	0.020446024	0.139734317	Up
155	CD80	902.5792574	0.935213036	0.333533382	2.803956323	0.005047974	0.098396798	Up
156	CD83	762.2762632	1.350676174	0.417687746	3.233698343	0.001221985	0.055266425	Up
157	CDKN1A	1694.267941	0.644908831	0.155839645	4.138284785	3.50E-05	0.013758988	Up
158	CEBPB	823.4682272	0.67771903	0.240919765	2.813048694	0.004907422	0.098396798	Up
159	CIITA	1063.217873	0.884762723	0.394562504	2.242389265	0.024936225	0.145148976	Up
160	CXCR5	816.9764992	0.730517426	0.413226995	1.767835682	0.077088378	0.228552282	Up
161	DDIT3	818.0942207	0.647703121	0.20029401	3.23376182	0.001221713	0.055266425	Up
162	DDIT4	3402.766265	1.149428514	0.481329255	2.388029614	0.016938977	0.139430579	Up
163	DUSP1	1477.122694	1.040364152	0.249311548	4.172948103	3.01E-05	0.013758988	Up
164	DUSP4	1213.285473	0.970932331	0.27247259	3.563412863	0.000366064	0.048336586	Up
165	ECH1	1664.24493	0.642790383	0.181589161	3.539805896	0.000400421	0.048336586	Up
166	EEF1A1	1394.8784	0.958502698	0.269755419	3.553228709	0.000380533	0.048336586	Up
167	EGR2	401.2079388	1.005078311	0.30229265	3.324851961	0.000884655	NA	Up
168	FOS	1485.932232	1.138676701	0.350396736	3.249678393	0.001155356	0.055266425	Up
169	GPX4	1350.439262	0.617553716	0.21725526	2.842525952	0.004475759	0.096974772	Up
170	HLA-DQA1	1513.347792	0.761427785	0.44594342	1.707453794	0.087737739	0.235866192	Up
171	HLA-DQB1_HLA-DQB2	2307.729381	0.709268563	0.39594866	1.791314468	0.073242846	0.227475013	Up
172	HLA-DRA	21005.34838	0.77925659	0.450975138	1.72793692	0.083999534	0.230453268	Up
173	HLA-DRB_family	7450.496714	0.589564574	0.308023143	1.914026874	0.055616722	0.200794529	Up
174	HLA-DRB4	6258.457775	0.589349105	0.317598095	1.855644333	0.06350427	0.210435719	Up
175	HSP90AB1	22975.60019	0.612806522	0.2379289	2.575586746	0.010007017	0.133243919	Up
176	HSPB1	1323.49324	0.688746031	0.210174433	3.277021002	0.001049086	0.055266425	Up
177	ICOSLG_family	479.7508031	0.594086109	0.159924356	3.714794432	0.000203369	NA	Up
178	ID2	2927.325104	0.583939322	0.189677596	3.078588797	0.002079835	0.065358083	Up
179	IL21R	726.4670795	0.89956504	0.443115652	2.03009087	0.042347303	0.178027221	Up
180	IL2RA	2616.876324	1.040714421	0.291336508	3.572207365	0.000353985	0.048336586	Up
181	IL32	449.8484033	1.612189595	0.801167473	2.012300362	0.044188284	NA	Up
182	IL4R	641.3477587	0.761483357	0.313937623	2.425588081	0.015283606	0.139430579	Up
183	JUNB	2315.100467	0.69934684	0.221907468	3.15152458	0.001624205	0.065354912	Up
184	LTA	312.1288202	0.98665397	0.39714229	2.48438405	0.012977576	NA	Up
185	NAMPT	2381.527079	0.960865122	0.280397465	3.426796754	0.000610746	0.05313939	Up
186	NFKB2	659.5807786	0.608712953	0.25268749	2.408955639	0.015998242	0.139430579	Up
187	NFKBIA	1896.749313	0.796759658	0.246758916	3.228899168	0.001242677	0.055266425	Up
188	NFKBIZ	898.3307255	0.694198701	0.203894643	3.404693182	0.000662384	0.05313939	Up
189	NR4A2	562.0240538	0.628817587	0.259440664	2.423743356	0.015361457	0.139430579	Up
190	PAX5	1024.154247	0.650102556	0.337368815	1.926978803	0.053982272	0.197273898	Up
191	PHGDH	3596.388365	0.711076755	0.319602652	2.224877517	0.026089462	0.146191552	Up
192	PIK3CD	337.0260601	0.690072568	0.335280701	2.058193524	0.03957156	NA	Up
193	PSIP1	1438.321164	0.678039417	0.209640266	3.234299544	0.001219415	0.055266425	Up
194	PTPN6	2202.894293	0.945942675	0.364629652	2.594256035	0.009479586	0.133243919	Up
195	RAB11FIP1	1611.338112	0.76896747	0.263871053	2.914178954	0.003566254	0.086099563	Up
196	REL	669.970527	0.860323477	0.362156677	2.375556027	0.017522532	0.139430579	Up
197	RGS1	4384.733767	0.937011495	0.28510883	3.286504653	0.001014391	0.055266425	Up
198	SERPINB1	568.7546053	0.817211964	0.42480831	1.923719345	0.054389772	0.197273898	Up
199	SOCS1	1918.27064	0.667569394	0.260243241	2.565174763	0.010312385	0.133243919	Up
200	STAT6	1248.97044	0.718138733	0.35152674	2.042913528	0.041060999	0.175235071	Up
201	TNF	1388.029281	1.352683665	0.468618296	2.886536177	0.00389508	0.091426175	Up
202	TNFAIP3	688.4902951	0.61568048	0.204135209	3.016042568	0.002560973	0.072134074	Up
203	TNFAIP8	2238.716177	0.635072096	0.236473749	2.685592366	0.007240136	0.114582241	Up
204	TRAF1	384.7390149	1.026873781	0.46216347	2.221884348	0.026291122	NA	Up
205	TRAF5	447.3638422	0.660778599	0.382202382	1.728870959	0.083832193	NA	Up
206	TRIB3	984.5414423	1.118742093	0.438305921	2.552422954	0.010697657	0.133243919	Up
207	TSC22D3	1112.375826	0.668489112	0.260544452	2.565739191	0.010295621	0.133243919	Up
208	TUBB	4901.394536	0.589654951	0.241014824	2.44655055	0.014423057	0.139430579	Up
209	WDFY4	1104.045744	0.734620599	0.263245135	2.790633146	0.005260506	0.098396798	Up
210	ZFP36L1	1846.697522	1.385010605	0.458272324	3.022243615	0.002509085	0.072134074	Up
