# Supplementary material for: Differential response of IgM and IgG memory B cell populations to CD40L: insights of T cell – memory B cell interactions
Source: Front Immunol. 2024 Jul 10;15:1432045. doi: 10.3389/fimmu.2024.1432045 (PMC11266000; doi:10.3389/fimmu.2024.1432045)
Supplement: Supplementary file 6 [file Table_5.csv]

Table V. List of DEG with interaction of factors: CD40L levels (low/high) & mBCs (IgM+/IgG+)
#	Gene	baseMean	log2FoldChange	lfcSE	stat	pvalue	padj	Diffexpressed
1	ACADL	189.7073056	-0.806915226	0.334309788	-2.413675147	0.015792536	0.751161504	Down
2	ADAM33	161.2800565	-0.611762902	0.331186329	-1.84718646	0.064720121	0.751161504	Down
3	BIRC7	168.4636674	-0.920005231	0.408209793	-2.253755905	0.024211528	0.751161504	Down
4	C8G	148.2232959	-0.823646803	0.462171841	-1.782122427	0.074729269	0.751161504	Down
5	CAMP	97.70309973	-0.995888486	0.60094651	-1.657199882	0.09747907	0.751161504	Down
6	CCL19	218.3345392	-0.689414842	0.365502451	-1.88621127	0.05926649	0.751161504	Down
7	CCL27	159.2700326	-0.583057857	0.320213018	-1.820843703	0.068630619	0.751161504	Down
8	CCR5	218.8658756	-0.824962306	0.280809008	-2.93780571	0.003305441	0.751161504	Down
9	CD14	147.7368921	-0.664545249	0.35711044	-1.860895608	0.06275892	0.751161504	Down
10	CD163	249.9950789	-0.598862412	0.252042673	-2.376035791	0.017499765	0.751161504	Down
11	CD177	77.95509865	-1.236192265	0.566684858	-2.181445732	0.029150464	0.751161504	Down
12	CD2	220.0725155	-0.618738082	0.286202924	-2.161885956	0.030626968	0.751161504	Down
13	CD3D	137.283469	-0.832041106	0.470503496	-1.768405787	0.07699309	0.751161504	Down
14	CD3G	155.3165926	-0.929401123	0.392324638	-2.368959361	0.017838213	0.751161504	Down
15	CD6	43.81381972	-2.698155737	1.551651768	-1.738892575	0.082053661	0.751161504	Down
16	CD7	208.1532142	-0.614449567	0.286859028	-2.141991388	0.032194175	0.751161504	Down
17	CFB	139.6857339	-0.78971706	0.403143205	-1.958899592	0.050124547	0.751161504	Down
18	CFH	195.9239705	-0.588479616	0.306263155	-1.921483556	0.054670774	0.751161504	Down
19	CNTFR	174.2879897	-0.850178754	0.42864041	-1.98343118	0.047319287	0.751161504	Down
20	CRYGD	241.5204183	-0.749618395	0.304531121	-2.461549394	0.013833835	0.751161504	Down
21	CTNND1	230.8939729	-0.742988843	0.26091885	-2.84758592	0.00440522	0.751161504	Down
22	CXCL12	316.5698172	-0.652242228	0.234425237	-2.782303802	0.005397449	0.751161504	Down
23	DLL4	132.5544434	-1.016638847	0.514769233	-1.974940969	0.048274847	0.751161504	Down
24	ELN	148.0681881	-0.918677006	0.489275717	-1.877626407	0.060432291	0.751161504	Down
25	ENPP1	322.0853285	-1.04717837	0.283196668	-3.697707237	0.000217556	0.219731148	Down
26	ERRFI1	258.8309653	-0.810173169	0.262366817	-3.087940692	0.002015487	0.581611935	Down
27	FABP4	279.8873919	-0.751018968	0.238250342	-3.152226196	0.001620307	0.581611935	Down
28	FOXG1	30.21829303	-2.466963423	1.458822182	-1.691065198	0.090824351	0.751161504	Down
29	FUT2	137.7616155	-1.137775279	0.522350565	-2.178183305	0.029392392	0.751161504	Down
30	GRAP2	183.5776485	-1.038842585	0.368398238	-2.819890207	0.004804008	0.751161504	Down
31	GZMA	27.75680012	-4.177633347	2.294916262	-1.820385962	0.068700249	0.751161504	Down
32	H2AFY2	203.0930545	-0.733662814	0.320486016	-2.289219428	0.022066606	0.751161504	Down
33	HMGCS2	215.1432991	-0.639006426	0.338706435	-1.886608461	0.059213008	0.751161504	Down
34	HOXA9	145.6106996	-1.409797606	0.451871936	-3.119905206	0.001809092	0.581611935	Down
35	ICA1	42.74898762	-2.509864323	1.403410247	-1.788403875	0.073710872	0.751161504	Down
36	ICAM4	241.8164964	-0.791542312	0.343285918	-2.305781482	0.021122845	0.751161504	Down
37	IFNL3_IFNL2	64.1230514	-1.219882287	0.616081461	-1.980066542	0.047696052	0.751161504	Down
38	IGFBP1	197.0845806	-0.874738009	0.361326213	-2.420909357	0.015481737	0.751161504	Down
39	IL1R2	235.7067059	-0.703875264	0.358340506	-1.964263746	0.049499514	0.751161504	Down
40	IL1RN	172.7121731	-0.718964217	0.418320297	-1.718693121	0.085670265	0.751161504	Down
41	IL21	221.9953549	-0.770284847	0.298399834	-2.581384967	0.009840478	0.751161504	Down
42	INS	192.8061935	-0.703689689	0.414904204	-1.696029305	0.08988033	0.751161504	Down
43	IRS2	252.3906944	-0.895215806	0.289536092	-3.091897106	0.001988818	0.581611935	Down
44	ITGA2B	225.5008563	-0.591130676	0.287393686	-2.0568673	0.039698992	0.751161504	Down
45	ITGB8	178.1640744	-0.613860488	0.330019814	-1.86007161	0.062875395	0.751161504	Down
46	JAG1	144.881939	-0.80984878	0.460064161	-1.760295301	0.078357751	0.751161504	Down
47	KCNJ2	234.6002214	-0.629307143	0.328471697	-1.915864131	0.055382392	0.751161504	Down
48	KIR3DS1	38.01230457	-3.051003286	1.833708264	-1.663843342	0.09614374	0.751161504	Down
49	KRT9	305.5666711	-0.678682198	0.261169291	-2.5986294	0.009359676	0.751161504	Down
50	LRP1	71.65252039	-2.096208902	0.817661618	-2.563663079	0.010357403	0.751161504	Down
51	LYZ	180.1041466	-0.611087224	0.337738569	-1.809349834	0.070396671	0.751161504	Down
52	MMP19	219.9019933	-0.606194415	0.295240987	-2.053219034	0.040051339	0.751161504	Down
53	MMP28	37.3239176	-3.649536299	2.13489907	-1.709465497	0.087364758	0.751161504	Down
54	MMP9	162.1032556	-0.697955734	0.355162607	-1.965172347	0.049394293	0.751161504	Down
55	NKX2-1	111.7685966	-0.946380496	0.439285399	-2.154363652	0.031211665	0.751161504	Down
56	NKX2-3	204.6094826	-0.930405734	0.331522918	-2.806459776	0.005008917	0.751161504	Down
57	NLRP3	169.2017179	-0.60991458	0.31897371	-1.912115519	0.055861379	0.751161504	Down
58	NOD2	272.4419058	-0.658068415	0.356151417	-1.847720896	0.064642729	0.751161504	Down
59	NOS3	111.7139415	-1.492035794	0.694776296	-2.147505325	0.031753074	0.751161504	Down
60	PCGF2	166.3388251	-0.826563154	0.499697228	-1.654127957	0.098101517	0.751161504	Down
61	PCL-5	23.22979937	-5.532310915	3.2672951	-1.693238825	0.090410017	0.751161504	Down
62	PDGFRB	153.3087701	-0.602695903	0.347926077	-1.732252749	0.083228571	0.751161504	Down
63	PDPN	290.7766889	-0.594498991	0.266189111	-2.23337081	0.025524501	0.751161504	Down
64	PLP1	154.9675285	-0.894024871	0.374812277	-2.385260368	0.017067037	0.751161504	Down
65	POMC	189.1699433	-0.712586898	0.251700504	-2.831090472	0.00463896	0.751161504	Down
66	PRKN	252.718661	-0.670961114	0.265405666	-2.528058737	0.011469516	0.751161504	Down
67	RNF186	149.0268534	-0.865050366	0.446729854	-1.936405991	0.052817996	0.751161504	Down
68	RSAD2	125.5782697	-0.884496367	0.416221405	-2.125062181	0.033581425	0.751161504	Down
69	RXRA	204.8408679	-0.620345131	0.362402222	-1.711758627	0.086941159	0.751161504	Down
70	RXRG	31.61327086	-4.421583887	2.658143614	-1.663410458	0.096230301	0.751161504	Down
71	S100A7_S100A7A	198.2982596	-0.758839394	0.332576241	-2.281700557	0.022507025	0.751161504	Down
72	SDC1	86.6833774	-0.93167648	0.566153264	-1.645625909	0.099840802	0.751161504	Down
73	SLC27A5	218.9002694	-0.721487147	0.341000104	-2.115797441	0.034362039	0.751161504	Down
74	SLC44A2	150.4745656	-0.812528015	0.378251902	-2.148113494	0.031704741	0.751161504	Down
75	SNAP25	27.99561858	-4.607334486	2.597041998	-1.774070072	0.07605156	0.751161504	Down
76	SNCA	197.917918	-0.595941315	0.269968423	-2.207448223	0.027282761	0.751161504	Down
77	SNX32	244.4789107	-0.729511108	0.401042161	-1.819038441	0.068905566	0.751161504	Down
78	SPPL2B	179.2959543	-0.714520154	0.364757042	-1.958893377	0.050125275	0.751161504	Down
79	SPRY4	170.0289483	-0.83455867	0.452135379	-1.8458159	0.064918941	0.751161504	Down
80	STXBP1	221.9209844	-0.649498901	0.306274925	-2.120640147	0.033952097	0.751161504	Down
81	TBKBP1	39.13935969	-2.119272972	1.208752185	-1.753273333	0.079555101	0.751161504	Down
82	TGFA	189.9042293	-0.690702838	0.275370158	-2.508270481	0.012132376	0.751161504	Down
83	TNFRSF12A	99.06596632	-1.515525216	0.64729627	-2.341316157	0.019215887	0.751161504	Down
84	TNFRSF14	85.40975897	-1.825018033	0.764254139	-2.387972719	0.016941599	0.751161504	Down
85	TNFRSF25	86.8989028	-1.327248365	0.537256541	-2.470418252	0.013495516	0.751161504	Down
86	TNFRSF9	180.9579252	-0.840952058	0.337062646	-2.49494291	0.01259774	0.751161504	Down
87	AES	1967.558343	0.584289753	0.256781466	2.275435851	0.022879797	0.751161504	Up
88	CCL3L_family	880.0870656	0.74491588	0.442904425	1.681888548	0.092590454	0.751161504	Up
89	CCL4	2148.811603	0.69120858	0.383747573	1.801206386	0.071670356	0.751161504	Up
90	CCND3	674.932323	0.75256549	0.236648675	3.180095941	0.001472263	0.581611935	Up
91	CCNE1	301.9403175	0.597186879	0.301553344	1.98036895	0.047662086	0.751161504	Up
92	CTSD	768.2080445	0.614874038	0.308668458	1.992020961	0.046368758	0.751161504	Up
93	CXCL8	417.8237119	0.858830741	0.231552197	3.709015726	0.000208067	0.219731148	Up
94	GPX4	1350.439262	0.587786121	0.307078287	1.914124661	0.055604229	0.751161504	Up
95	LPXN	3085.170802	0.598221428	0.303234399	1.972801999	0.048518125	0.751161504	Up
96	TFRC	3290.361704	0.589561496	0.304485399	1.936255392	0.052836429	0.751161504	Up
